# Supplementary material for: In host evolution of Exophiala dermatitidis in cystic fibrosis lung micro-environment
Source: G3 (Bethesda). 2023 Jun 9;13(8):jkad126. doi: 10.1093/g3journal/jkad126 (PMC10484061; doi:10.1093/g3journal/jkad126)
Supplement: jkad126_Supplementary_Data [file jkad126_supplementary_data.zip]

Archive with 12 entries (12 files):
- Supplemental_Figure_1_G3-2023-404223.pdf
- Supplemental_Figure_2_G3-2023-404223.pdf
- Supplemental_Figure_3_G3-2023-404223.pdf
- Supplemental_Material_Legends_G3-2023-404223.docx
- Supplemental_Table_1_G3-2023-404223.docx
- Supplemental_Table_2_G3-2023-404223.xlsx
- Supplemental_Table_3_G3-2023-404223.xlsx
- Supplemental_Table_4_G3-2023-404223.docx
- Supplemental_Table_5_G3-2023-404223.docx
- Supplemental_Table_6_G3-2023-404223.xlsx
- Supplemental_Table_7_G3-2023-404223.docx
- Supplemental_Table_8_G3-2023-404223.xlsx
