# Supplementary material for: In host evolution of Exophiala dermatitidis in cystic fibrosis lung micro-environment
Source: G3 (Bethesda). 2023 Jun 9;13(8):jkad126. doi: 10.1093/g3journal/jkad126 (PMC10484061; doi:10.1093/g3journal/jkad126)
Supplement: jkad126_Supplementary_Data [file jkad126_supplementary_data.zip › Supplemental_Table_3_G3-2023-404223.xlsx]

## Sheet: Sheet1
Scaffold	Left Telomere	Right Telomere
scaffold_1	CCTAAACCCTAAACCCTAAACCCTAAACCCTAAACCCTAAACCCTAAACC	TTAGGGTTTAGGGTTTAGGGTTTAGGGTTTAGGGTTTAGGGTTTAGGGTT
scaffold_2	CCTAAACCCTAAACCCTAAACCCTAAACCCTAAACCCTAAACCCTAAACC	GGTTTAGGGTTTAGGGTTTAGGGTTTAGGGTTTAGGGTTTAGGGTTTAGG
scaffold_3	GTTTAGGGTTTAGGGTTTAGGGTTTAGGGTTTAGGGTTTAGGGTTTAGGG	N/A
scaffold_4	AAACCCTAAACCCTAAACCCTAAACCCTAAACCCTAAACCCTAAACCCTA	GTTTAGGGTTTAGGGTTTAGGGTTTAGGGTTTAGGGTTTAGGGTTTAGGG
scaffold_5	CCTAAACCCTAAACCCTAAACCCTAAACCCTAAACCCTAAACCCTAAACC	TAGGGTTTAGGGTTTAGGGTTTAGGGTTTAGGGTTTAGGGTTTAGGGTTT
scaffold_6	CCTAAACCCTAAACCCTAAACCCTAAACCCTAAACCCTAAACCCTAAACC	AGGGTTTAGGGTTTAGGGTTTAGGGTTTAGGGTTTAGGGTTTAGGGTTTA
scaffold_7	N/A	N/A
scaffold_8	N/A	TTAGGGTTTAGGGTTTAGGGTTTAGGGTTTAGGGTTTAGGGTTTAGGGTT
scaffold_9	AACCCTAAACCCTAAACCCTAAACCCTAAACCCTAAACCCTAAACCCTAA
